# Supplementary material for: Alfalfa vein mottling virus, a novel potyvirid infecting Medicago sativa L
Source: Virol J. 2023 Nov 30;20:284. doi: 10.1186/s12985-023-02250-5 (PMC10690988; doi:10.1186/s12985-023-02250-5)
Supplement: Supplementary file 1 — Additional file 1 Table S1. Different viral contigs generated from each of the eight plant samples infected with the virus [file 12985_2023_2250_MOESM1_ESM.xlsx]

## Sheet: Table S1
Supplementary Table 1: different contigs generated from each of the eight plants and final genome assembly
Field/Sample	SeqLength	Coverage	Sequence
32-1	10221	594.109	AAAGCAATTTATGATCAAGCAAACAATCTTTTTCAAACGCACATTTTCTTCTATATTTTCGTTCGGAAACAAACGTTCAAACACTAGAAAACTTGTGACCAACATCGACATAATGGCAAGCAACGGAAGCTTTCAAGTTGGAGATTTCGTGATTCACCTTCCAAGGGAGGAGGTGATAGATTTCGGTGATTGTGCTGTTGTTAGGAAAACCGGAAGTTATACCGAGCTTCTAGTTGAGGAGGAAGAGTTTTTAACTCCGTCAGGGGTTGAAATGGAGAGTGACCGTTCCGGACTTCTGAGGAACGAGATGGATGTGGTTAGTGACACGAATGGTGCAGTCCGAATTTACGATGGTAACGTTGTCGTCTTGAGAGGGCCAACAGCATTTAGGAGCATTTT…
32-2	10199	432.654	CTAAATGCCACCCTGGTTTCCTTCACAACCTAGCCGCAAAACCAGAAGCACTAGGTTTAGATGACAAGTAGCACCGAAATTCCCTTTAAATACAACAGAAACCCACAAAAGGATAAGCAGTTTCTGAGGTCCCTTTGATTTTCCATAACTCATAAAAGGGATAAGCAGTTATGGAGTTGTTTAGAACTACTGAAACTAAGTAAGGTGTGCACCACGTAAAGTGTGGCGCCTACTATCGACATCATTAGTTGACCGTCTCTCATCAGCGTTCTCATCATTGTTGGTTGCTGCATCAAGTGCAAACATCCTCCTTGTCTTCCCGAGAACCCGACCAGCCAAGACTGAGTGCACAACTTGAAGTTCCATGGCACTTGTACTTGCATTAACTAAATAGAAATC…
32-3	9964	2149.47	TTTTTTTTTTTTTATACTAAATGCCACCCTGGTTTCCTTCACAACCTAGCCGCAAAACCAGAAGCACTAGGTTCAGATGACAAGTAGCACCGAAATTCCCTTTAAATACAACAGAAACCCACAAAAGGATAAGCAGTTTCTGAGGTCCCTTTGATTTTCCATAACTCATAAAAGGGATAAGCAGTTATGGAGTTGTTTAGAACTACTGAAACTAAGTAAGGTGTGCACCACGTAAAGTGTGGCGCCTACTATCGACATCATTAGTTGACCGTCTCTCATCAGCGTTCTCATCATTGTTGGTTGCTGCATCAAGTGCGAACATCCTCCTTGTCTTCCCGAGAACCCGACCAGCCAAGACTGAGTGCACAACTTGAAGTTCCATGGCACTTGTACTTGCAT…
32-5	10323	4940.22	TTTTTTTTTTTTTTTTTTTTTTTTTTTTTTTTTTTTTTTTTTTTTTTTTTTTTTTTTTATTTTTTTTTTTTTTTTATACTAAATGCCACCCTGGTTTCCTTCACAACCTAGCCGCAAAACCAGAAGCACTAGGTTTAGATGACAAGTAGCACCGAAATTCCCTTTAAATACAACAGAAACCCACAAAAGGATAAGCAGTTTCTGAGGTCCCTTTGATTTTCCATAACTCATAAAAGGGATAAGCAGTTATGGAGTTGTTTAGAACTACTGAAACTAAGTAAGGTGTGCACCACGTAAAGTGTGGCGCCTACTATCGACATCATTAGTTGACCGTCTCTCATCAGCGTTCTCATCATTGTTGGTTGCTGCATCAAGTGCAAACATCCTCCTTGTCTTCCC…
43-2	10220	2053.24	GCTAAATGCCACCCTGGTTTCCTTCACAACCTAGCCGCAAAACCAGAAGCACTAGGTTTAGATGACAAGTAGCACCGAAATTCCCTTTAAATACAACAGAAACCCACAAAAGGATAAGCAGTTTCTGAGGTCCCTTTGATTTTCCATAACTCATAAAAGGGATAAGCAGTTATGGAGTTGTTTAGAACTACTGAAACTAAGTAAGGTGTGCACCACGTAAAGTGTGGCGCCTACTATCGACATCATTAGTTGACCGTCTCTCATCAGCGTTCTCATCATTGTTGGTTGCTGCATCAAGTGCAAACATCCTCCTTGTCTTCCCGAGAACCCGACCAGCCAAGACTGAGTGCACAACTTGAAGTTCCATGGCACTTGTACTTGCATTAACTAAATAGAAAT…
43-3	10266	1495.16	GGCTACACAAACCGTTGAGGGTAGTTCTAGATCTGGTCCAAGACGAACTGTTGTAGGAGATTTATTGAAACCCTTTTTCAAACGCACATTTTCTTCTATATTTTCGTTCGGAAACAAACGTTCAAACTCTAGAAAACTTGTGTTCAACATCGACATAATGGCAAGCAACGGAAGCTTTCAAGTTGGAGATTTCGTGATTCACCTTCCAAGGGAGGAAGTGATAGATTTCGGTGATTGTGCTGTTGTTAGGAAAACTGGAAGTTACACCGAGCTTCTAGTTGAGGAAGAAGAGTTTTTAACTCCGTCAGGGGTTGAAATGGAAAGTGACCGTTCCGGACTTCTGAGGAACGAGATGGATGTGGTTAGTGACACGAATGGTGCAGTCCGAATTTACGATGG…
43-4	10192	509.005	AAGCAATTTATGATCAAGCAAACAATCTTTTTCTAACGCACATTTTCTTCTATATTTTCGTTCGGAAACAAACGTTCAAACACTAGAAAACTTGTGACCAGCATCGACATAATGGCAAGCAACGGAAGCTTTCAAGTTGGAGATTTCGTGATTCACCTTCCAAGGGAGGAGGTGATAGATTTCGGTGATTGTGCTGTTGTTAGGAAAACCGGAAGTTACACCGAACTCCTAGTTGAGGAGGAAGAGTTTTTAACTCCGTCAGGGGTTGAAATGGAAAGTGACCGTTCCGGACTTCTGAGGAACGAGATGGATGTGGTTAGTGACACGAATGGTGCAGTCCGAATTTACGATGGTAACGTTGTCGTCTTGAGGGGGCCAACAGCATTTAGGAGCATTTTA…
51-3	10187	28.2578	GCAATTTATGATCAAGCAAACAATCTTTTTCAAACGCACATTTTCTTCTATATTTTCGTTCGGAAACAAACATTCAAACACTAGAAGACTTGTGACCAACATCGACATAATGGCAAGCAACGGAAGCTTTCAAGTTGGAGATTTCGTGATTCACCTTCCAAGGGAGGAGGTGATAGATTTCGGTGATTGTGCTGTTGTTAGGAAAACTGGAAGTTACACCGAGCTTCTAGTTGAGGAGGAAGAGTTTTTAACTCCGTCAGGGGTTGAAATGGAGAGTGACCGTTCCGGACTTCTGAGGAACGAGATGGATGTGGTTAGTGACACGAATGGTGCAGTCCGAATTTACGATGGTAACGTTGTCGTCCTGAGGGGACCAACAGCATTTAGGAGCATTTTAGC…
Final genome assembly (including 5'RACE and poly-A tail)	10037	4940.22	GGGAGGAGGTGATAGATTTCGGTGATTGTGCTGTTGTTAGGAAAACTGGAAGTTACACCGAGCTTCTAGTTGAGGAGGAAGAGTTTTTAACTCCGTCAGGGGTTGAAATGGAGAGTGACCGTTCCGGACTTCTGAGGAACGAGATGGATGTGGTTAGTGACACGAATGGTGCAGTTCGAATTTACGATGGTAACGTGGTCGTCTTGAGGGGACCAACAGCATTTAGGAGCATTTTGGCTGTGTCAGGAAGTCCAAGCATCTTCCAAAATAAGAAAGGGCGCTTGACTGATCTTGGGGCACGTCTCTGGACTGCTACACAAAATGGCATTGGACTGAACGTTTTGACGAGGAGGTATGAATGCCAGTTCTGTGGTAACCAATCAGATAATCACCTTGAGA…
